# Supplementary material for: Characterization of Novel Bacteriophage vB_KpnP_ZX1 and Its Depolymerases with Therapeutic Potential for K57 Klebsiella pneumoniae Infection
Source: Pharmaceutics. 2022 Sep 10;14(9):1916. doi: 10.3390/pharmaceutics14091916 (PMC9505181; doi:10.3390/pharmaceutics14091916)
Supplement: Supplementary file 1 [file pharmaceutics-14-01916-s001.zip]

Archive with 1 entries (1 files):
- pharmaceutics-1889802-supplementary.pdf
